# Supplementary material for: Phylogenetic Analysis of the Complete Mitochondrial Genomes in the Ten Rupicapra Subspecies and Implications for the Existence of Multiple Glacial Refugia in Europe
Source: Animals (Basel). 2022 Jun 1;12(11):1430. doi: 10.3390/ani12111430 (PMC9179332; doi:10.3390/ani12111430)
Supplement: Supplementary file 1 [file animals-12-01430-s001.zip]

Archive with 1 entries (1 files):
- animals-1734472-supplementary.pdf
